# Supplementary material for: SNF5 promotes cell proliferation and immune evasion in non-small cell lung cancer
Source: Bioengineered. 2022 May 4;13(5):11530–40. doi: 10.1080/21655979.2022.2068894 (PMC9275887; doi:10.1080/21655979.2022.2068894)
Supplement: Supplemental Material [file KBIE_A_2068894_SM0734.zip]

Archive with 3 entries (2 files):
- supplementary/
- supplementary/editorial.pdf
- supplementary/original.pdf
